# Supplementary material for: PRMT3 drives glioblastoma progression by enhancing HIF1A and glycolytic metabolism
Source: Cell Death Dis. 2022 Nov 9;13(11):943. doi: 10.1038/s41419-022-05389-1 (PMC9646854; doi:10.1038/s41419-022-05389-1)
Supplement: Supplementary file 8 — Supplementary Table1 [file 41419_2022_5389_MOESM8_ESM.xlsx]

## Sheet: Sheet1
Metabolomic analysis of control and PRMT3-knockdown GSC cells
												Medians		Fold Changes	P-Values
N.	Compound	CmpdID	parent	medRt	Polarity	GFP-1	GFP-2	GFP-3	KD-1	KD-2	KD-3	GFP	KD	KD/GFP	KD/GFP
1	L-alanine	C00041	90.055	0.697155	+	1936774	1755087	1845844	1957353	1980566	1849793	1845844	1957353	1.06041	0.276131
2	L-arginine	C00062	175.119	0.643988	+	2566879	1877336	2479130	1009117	752553	887636	2479130	887636	0.358043	0.00339997
3	L-asparagine	C00152	133.061	0.684786	+	144458	86710.9	98304.7	99630.2	130654	95949.5	98304.7	99630.2	1.01348	0.961056
4	L-aspartate	C00049	134.045	0.691433	+	1382352	1120579	1306095	1440510	1737961	1224694	1306095	1440510	1.10291	0.303471
5	L-glutamate	C00025	148.06	0.656547	+	14401000	12199240	12720210	16305540	19309510	14361160	12720210	16305540	1.28186	0.0885637
6	L-glutamine	C00064	147.076	0.652203	+	12117750	9894417	11845070	4683880	5222701	4222550	11845070	4683880	0.395429	0.000968624
7	L-histidine	C00135	156.077	0.621738	+	394252	318352	399350	397062	367614	363780	394252	367614	0.932436	0.854955
8	L-leucine/L-isoleucine	C00123	132.102	1.02819	+	43339360	42625670	44556320	32945490	35070100	27979760	43339360	32945490	0.760175	0.00612445
9	L-lysine	C00047	147.113	0.593714	+	1059100	879080	1147828	993985	649896	806879	1059100	806879	0.761854	0.170912
10	L-methionine	C00073	144.699	0.890114	+	9687763	9084361	10994850	9156204	9169835	8959020	9687763	9156204	0.945131	0.218929
11	L-phenylalanine	C00079	166.086	1.4636	+	27689860	26341710	29943870	23820710	22954790	20272380	27689860	22954790	0.828996	0.0196742
12	L-proline	C00148	116.071	0.671286	+	22609820	21872240	25999630	19352500	25416140	19688380	22609820	19688380	0.870789	0.439578
13	L-serine	C00065	106.05	0.665893	+	116687	167664	101084	94168.3	84276.6	67918.8	116687	84276.6	0.722247	0.0974358
14	L-threonine	C00188	120.066	0.663014	+	3656933	3203729	3447276	3005711	3570670	2941392	3447276	3005711	0.871909	0.33225
15	L-tryptophan	C00078	205.097	1.71929	+	10267890	10025920	12518140	10123040	9248993	9262661	10267890	9262661	0.9021	0.174538
16	L-tyrosine	C00082	182.081	0.904859	+	23417990	21564650	24815900	19978660	22161090	20044170	23417990	20044170	0.85593	0.0985525
17	L-valine	C00183	118.086	0.687704	+	14427050	9257987	12723170	11107930	10967440	9233107	12723170	10967440	0.862005	0.357436
18	ATP	C00002	505.988	0.6205	-	2476408	2446568	3438137	3384165	1118492	3655231	2476408	3384165	1.36656	0.941518
19	ADP	C00008	426.023	0.826844	-	774140	734960	636246	965035	376314	733103	734960	733103	0.997473	0.899711
20	AMP	C00020	348.07	0.803686	+	21970080	20019820	25209100	39383830	35161820	30232370	21970080	35161820	1.60044	0.0147169
21	dAMP	C00360	332.078	0.753675	+	113961	138680	123804	124980	130907	121749	123804	124980	1.0095	0.961206
22	Adenosine	C00212	268.103	0.899407	+	6734910	2281950	3359442	4938412	7281590	3935899	3359442	4938412	1.47001	0.492067
23	Adenine	C00147	136.062	0.811114	+	771742	731862	1009341	1277293	1203867	1019468	771742	1203867	1.55993	0.0465921
24	GMP	C00144	349.121	0.731193	-	170109	124107	176586	450312	427891	323051	170109	427891	2.5154	0.00461896
25	Guanosine	C00387	284.098	0.959945	+	166324	96658.6	136769	336632	431518	264855	136769	336632	2.46132	0.0156723
26	Guanine	C00242	146.625	0.87485	+	388303	343052	435434	1020176	1124390	903315	388303	1020176	2.62727	0.000822147
27	CDP	C00112	402.012	0.613813	-	226673	292741	294349	250530	138899	305314	292741	250530	0.855807	0.501799
28	CMP	C00055	324.058	0.710805	+	408758	223939	327004	706074	778051	462147	327004	706074	2.15922	0.0398455
29	Cytidine	C00475	244.092	0.79922	+	97731.5	137761	140136	325662	282304	244202	137761	282304	2.04923	0.00431923
30	Cytosine	C00380	112.05	0.826473	+	55247.3	70026.1	71308.8	148046	139187	114214	70026.1	139187	1.98764	0.00386163
31	dTMP	C00364	323.068	1.05161	+	382865	421289	500494	902477	481759	433463	421289	481759	1.14354	0.326034
32	Thymidine	C00214	243.099	1.74594	+	0	41053.3	44133.5	0	0	32009.3	41053.3	0	0	0.375267
33	Thymine	C00178	127.05	0.6843	+	46079.8	50077.5	41459.2	40213.5	57154.9	36284.3	46079.8	40213.5	0.872694	0.856872
34	UDP	C00015	402.995	0.614936	-	970911	1244096	1121336	882076	627570	1143122	1121336	882076	0.78663	0.247677
35	UMP	C00105	325.043	0.80503	+	1363338	1190023	1770245	2496935	2682012	1868845	1363338	2496935	1.83149	0.0389804
36	IMP	C00130	347.04	0.660877	-	176437	109844	219645	531749	587586	482254	176437	531749	3.01382	0.00116125
37	Inosine	C00294	269.087	0.97435	+	235685	89885.8	94449.2	697714	462671	402370	94449.2	462671	4.89862	0.0202297
38	Hypoxanthine	C00262	137.046	0.943476	+	912836	623655	900143	5941390	7240666	5708274	900143	5941390	6.60049	0.000351243
39	Xanthine	C00385	153.039	0.583026	+	128910	130030	136489	86719.2	57775.2	111420	130030	86719.2	0.666917	0.0413215
40	Allantoate	C00499	177.061	0.615627	+	42658.3	62053.1	54587.4	54347.2	36796.7	44168.2	54587.4	44168.2	0.809128	0.352234
41	5-Hydroxyisourate	C11821	185.032	0.660848	+	1056750	554505	910026	532702	550107	355529	910026	532702	0.58537	0.0891556
42	3',5'-Cyclic AMP	C00575	328.045	1.07695	-	24582.6	19083.1	26015.8	25697.2	22832	15659.6	24582.6	22832	0.928785	0.642928
43	5'-Phosphoribosyl-N-formylglycinamide	C04376	313.044	0.596057	-	28729.7	44126.5	35728.7	18232.8	19269.5	16179.4	35728.7	18232.8	0.510313	0.0157481
44	5-6-Dihydrothymine	C00906	129.066	0.682948	+	469238	448725	497891	447782	536318	460785	469238	460785	0.981987	0.770975
45	Pyridoxal	C00250	168.065	0.904431	+	624296	920421	869889	497819	412138	354544	869889	412138	0.473783	0.0188553
46	Pyridoxamine 5'-phosphate	C00647	249.06	1.71924	+	275186	217537	305172	263727	246330	242694	275186	246330	0.895141	0.600778
47	Nicotinamide	C00153	123.055	0.906576	+	5900656	5642308	7576428	6610628	10068900	8258498	5900656	8258498	1.39959	0.172222
48	Adenylosuccinic acid	C03794	462.067	0.586506	-	31286.4	36445.7	22009.3	140885	111989	122006	31286.4	122006	3.89964	0.000553159
49	UDP-glucose	C00029	565.048	0.572793	-	272548	259376	290669	324187	299302	275814	272548	299302	1.09816	0.199472
50	NADP+	C00006	744.082	0.951327	+	48801.7	41668.8	63563.7	54319.6	45305.9	77475.2	48801.7	54319.6	1.11307	0.541964
51	NAD+	C00003	664.115	0.844815	+	4033062	4157673	4375566	4344964	4510802	4184424	4157673	4344964	1.04505	0.31453
52	NADH	C00004	666.121	0.850964	+	231966	226209	252538	247600	224717	232723	231966	232723	1.00326	0.864941
53	Phosphate	C00009	96.9681	0.618105	-	49951760	95315780	65074600	65536360	56689500	69484570	65074600	65536360	1.0071	0.677324
54	Diphosphate	C00013	176.935	0.604882	-	5390630	12641160	8652299	10015240	6706536	9201987	8652299	9201987	1.06353	0.918302
55	D-Glucose	C00031	179.056	0.656113	-	486021	408821	458552	313893	351420	268578	458552	313893	0.684532	0.0131882
56	D-Fructose 1-6-bisphosphate	C00354	324.252	0.580255	-	1945145	2507239	3579225	1156953	487862	963745	2507239	963745	0.384385	0.0252687
57	D-Glyceraldehyde 3-phosphate/Glycerone phosphate	C00118	168.988	1.74731	-	8058150	5227202	6080718	8275746	7100966	6664900	6080718	7100966	1.16778	0.408404
58	1-3-Bisphosphoglycerate	C00236	264.952	0.555353	-	392059	594390	625162	421072	174962	539642	594390	421072	0.708409	0.289111
59	2/3-Phospho-D-glycerate	C00631	184.985	0.550951	-	186306	287190	304782	173397	223243	241375	287190	223243	0.777336	0.329384
60	Phosphoenolpyruvate	C00074	166.974	0.581934	-	44319.3	58540.9	56700.9	48593.7	48211.9	54923.3	56700.9	48593.7	0.857019	0.626991
61	Pyruvate	C00022	87.0073	0.658487	-	379192	391583	370466	248040	478299	249900	379192	249900	0.659033	0.51291
62	Lactate	C01432	89.023	0.644693	-	7297200	7087020	8877066	5579064	5197158	4094006	7297200	5197158	0.712213	0.0177112
63	Mannitol	C00392	181.071	0.657728	-	5338432	4951062	5303552	7086958	7672396	7182368	5303552	7182368	1.35426	0.000647671
64	D-Ribose	C00121	151.061	0.886466	+	473687	451220	536079	436691	416431	390806	473687	416431	0.879127	0.0649607
65	D-Arabitol	C01904	151.061	0.666686	-	27704.3	28938	25708.8	22861.8	34925.7	23379.9	27704.3	23379.9	0.84391	0.927054
66	Citrate	C00158	184.432	0.603338	-	4605672	7951474	6285246	6736646	5622454	7650130	6285246	6736646	1.07182	0.748003
67	2-Oxoglutarate	C00026	145.013	0.587426	-	43181.8	179841	97016.4	50941.6	133161	91169.8	97016.4	91169.8	0.939736	0.76334
68	Succinate	C00042	117.018	0.591724	-	578075	692260	702730	1192507	724729	678279	692260	724729	1.0469	0.28686
69	Fumarate	C00122	115.002	0.587613	-	464685	545422	618070	513742	752943	500072	545422	513742	0.941917	0.64647
70	Malate	C00149	133.013	0.587916	-	10666620	15778820	15597160	13021000	9539521	11852930	15597160	11852930	0.759942	0.264722
71	Oxaloacetate	C00036	131	0.628542	-	59000.8	42903.7	48596.3	49147.1	47380.7	39951.9	48596.3	47380.7	0.974985	0.442602
72	2-Hydroxyglutarate/Citramalate	C02630	147.029	0.60141	-	192975	336381	279668	320003	258838	281140	279668	281140	1.00527	0.727103
73	6-Phospho-D-gluconate	C00345	275.017	0.558266	-	206089	137878	133834	168576	61755.6	70216.4	137878	70216.4	0.509266	0.22791
74	Sedoheptulose 1-phosphate	C06222	289.033	0.589839	-	82646.8	66792	105940	68370.7	31301.2	60476.4	82646.8	60476.4	0.731745	0.118443
75	alpha-D-Ribose 1-phosphate	C00620	229.012	0.618335	-	361150	280962	335222	230283	234672	170368	335222	230283	0.686956	0.0222332
76	Glutathione	C00051	308.09	0.890973	+	71633020	76462150	83731100	78188380	91890010	92066730	76462150	91890010	1.20177	0.155697
77	Glutathione disulfide	C00127	613.158	0.88837	+	1592758	1187206	1055269	1586313	1150446	1198992	1187206	1198992	1.00993	0.882375
78	5-Oxoproline	C01879	130.05	0.653029	+	11178580	9172923	9977757	6344214	7722218	5573628	9977757	6344214	0.635836	0.0141753
79	S-Glutathionyl-L-cysteine	C05526	427.094	0.704695	+	175108	139846	159000	191065	197463	133527	159000	191065	1.20167	0.519667
80	Cys-Gly	C01419	179.048	0.8915	+	426232	418635	483959	458132	506198	544411	426232	506198	1.18761	0.13765
81	Ascorbate	C00072	168.542	0.577835	-	67253.7	102276	83884.6	98637.6	127245	100291	83884.6	100291	1.19559	0.151875
82	gamma-L-Glutamyl-L-cysteine	C00669	251.069	0.7752	+	100392	98300.5	112461	253237	217800	178487	100392	217800	2.1695	0.00689182
83	gamma-Glutamyl-Se-methylselenocysteine	C05695	313.035	0.61364	+	7645.93	34767	11845.4	13710.7	13302.4	11667.4	11845.4	13302.4	1.123	0.572162
84	gamma-L-Glutamyl-D-alanine	C03738	219.098	0.751846	+	219373	386261	346669	254265	286316	240061	346669	254265	0.733452	0.334328
85	Dimethylglycine	C01026	102.055	0.596265	-	214171	251614	187737	299515	271173	233327	214171	271173	1.26615	0.133071
86	Phosphoserine	C02532	186.018	0.669459	+	168812	130290	190756	304875	353572	235893	168812	304875	1.80601	0.0247315
87	S-Adenosyl-L-homocysteine	C00021	385.129	0.898819	+	84643.6	64370.6	67961.4	86575.3	72497.4	85538.8	67961.4	85538.8	1.25864	0.29846
88	S-Adenosyl-L-methionine	C00019	399.144	0.65604	+	239669	197217	247208	217921	139900	179154	239669	179154	0.747505	0.147711
89	Dihydrofolate	C00415	444.167	0.663611	+	30543.1	0	22235.7	25088.8	41153.6	13479.8	22235.7	25088.8	1.12831	0.500656
90	Ornithine	C01602	133.097	0.607321	+	103470	176083	106242	157436	104703	112369	106242	112369	1.05767	0.902683
91	L-Citrulline	C00327	176.103	0.664379	+	48256.5	67604	26489.7	61904.3	42948.6	76594.9	48256.5	61904.3	1.28282	0.443917
92	Argininosuccinate	C03406	289.115	0.595606	-	56214.3	55180.6	57055.4	27996.8	29865.4	32620.3	56214.3	29865.4	0.531277	5.66653e-05
93	Cadaverine	C01672	103.123	0.608289	+	16708.7	5535.9	7651.12	41255.2	21297.5	20516.2	7651.12	21297.5	2.78358	0.0801301
94	Putrescine	C00134	89.1072	0.602631	+	1629574	1454092	1645344	1772256	789516	1681611	1629574	1681611	1.03193	0.639051
95	Spermidine	C00315	146.165	0.597024	+	2980052	2638174	2498410	2451756	1804516	3796220	2638174	2451756	0.929338	0.973447
96	Spermine	C00750	203.223	0.596303	+	1833330	1608609	1233911	590249	736405	1271236	1608609	736405	0.45779	0.0628718
97	N-Acetylneuraminate	C00270	295.775	0.630777	-	209296	180419	211655	364725	310099	267204	209296	310099	1.48163	0.019252
98	alpha-D-Glucosamine 1-phosphate	C06156	258.038	0.604527	-	79976.8	95526.1	79503	53370.9	53182.3	58067.8	79976.8	53370.9	0.667329	0.00540985
99	UDP-N-acetyl-D-glucosamine	C00043	606.075	0.583328	-	2029533	2151192	2526148	2491896	2498675	1746649	2151192	2491896	1.15838	0.973925
100	CMP-N-acetylneuraminate	C00128	613.14	0.564935	-	74845.2	77932.4	68327.8	151825	142451	125624	74845.2	142451	1.90327	0.00125705
101	Creatine	C00300	132.077	0.667703	+	227182	295144	252058	343996	355788	296846	252058	343996	1.36475	0.050638
102	N-Acetylornithine	C00437	175.108	0.912643	+	76948.4	83641.3	72721.4	68966.6	72871.1	67959.5	76948.4	68966.6	0.896272	0.0895728
103	trans-4-Hydroxy-L-proline	C01157	130.05	0.652837	-	61089.7	55472.4	66097.1	70817.1	85282	70318.1	61089.7	70817.1	1.15923	0.0653389
104	Pantothenol	C00864	220.118	1.69816	+	2995855	3510268	3667489	3159833	3215569	2655444	3510268	3159833	0.900169	0.231049
105	L-Selenomethionine	C05335	187.082	0.654434	-	9939.07	15600.4	12209.9	5701.82	6864.97	3265.11	12209.9	5701.82	0.466983	0.0202482
106	(R)-S-Lactoylglutathione	C03451	378.097	0.699165	-	4511.98	3932.12	8152.11	8924.35	9285.93	12483.8	4511.98	9285.93	2.05806	0.0539492
107	5-Hydroxyindoleacetate	C05635	190.053	1.01491	-	143414	134196	152699	139754	126781	102294	143414	126781	0.884021	0.168647
108	Indole-3-acetate	C00954	176.07	1.92631	+	39326.7	53175.5	54901.8	60394.5	51891.1	59317.7	53175.5	59317.7	1.11551	0.223677
109	Indolepyruvate	C00331	204.063	0.675032	+	198525	246069	223891	145664	162400	179410	223891	162400	0.725356	0.0231019
110	quinolinic acid	C03722	166.012	0.663783	-	10113.2	22972.5	14490.2	16298.2	13526	24846.2	14490.2	16298.2	1.12477	0.666057
111	N-formyl kynurenine	C02700	235.076	0.66635	-	222469	195394	240018	208557	246371	199480	222469	208557	0.937469	0.955182
112	Anthranilate	C00108	138.054	0.690779	+	299533	329349	438656	303415	314885	304903	329349	304903	0.925775	0.320313
113	Picolinic acid	C10164	124.04	0.557683	+	862613	1060093	933349	783216	422552	956231	933349	783216	0.839146	0.239313
114	g-Oxalo-crotonate	C03453	159.028	0.892552	+	122741	77391.3	125462	1006969	629112	798502	122741	798502	6.50557	0.00311656
115	2-Aminomuconate	C02220	148.167	0.899131	+	0	0	958.154	0	0	0	0	0	-	0.373901
116	Dopamine	C03758	154.085	1.0052	+	155245	152327	150906	127927	108207	94355.3	152327	108207	0.710364	0.0122263
117	Glycerol 3-phosphate	C00093	171.006	0.585377	-	77372.8	118342	96218.3	158391	64305.6	76305.9	96218.3	76305.9	0.79305	0.944564
118	Acetylcholine	C01996	146.118	0.686393	+	270253	256329	302056	529836	529483	521424	270253	529483	1.95922	5.41237e-05
119	Choline	C00114	104.107	0.650428	+	24110850	21454390	26969330	25896280	28728430	19627990	24110850	25896280	1.07405	0.8635
120	acyl-C2 (acetyl-carnitine)	C02571	204.123	1.78898	+	85250.9	236838	108996	91921.5	58546.8	62714.1	108996	62714.1	0.575379	0.206531
121	acyl-C4-DC	HMDB13133	262.132	1.71727	+	40982.3	20793.5	0	0	0	0	20793.5	0	0	0.156745
122	acyl-C5-OH	ac107	262.164	1.82826	+	28134	87097.3	38269.8	30126.4	39353.6	22663.4	38269.8	30126.4	0.787211	0.338504
123	acyl-C6-DC	ac109	290.159	1.79612	+	44911.4	41918.8	21265.7	49329.5	56235.2	32652.5	41918.8	49329.5	1.17679	0.381112
124	Octanoic acid (caprylate)	C06423	143.107	2.05334	-	197596	364434	303546	229651	126704	227629	303546	227629	0.749898	0.189336
125	Nonanoic acid (pelargonate)	C01601	157.122	2.13414	-	234516	494277	331160	363989	192690	231484	331160	231484	0.69901	0.379761
126	Decanoic acid (caprate)	C01571	171.138	2.20854	-	72836	105348	84298.8	78727.5	41118.3	58509.5	84298.8	58509.5	0.694072	0.124236
127	(5-L-Glutamyl)-L-glutamine	C05283	274.104	0.609461	-	5302.4	7461.31	5258.88	1269.33	3712.27	2999.37	5302.4	2999.37	0.565663	0.0310982
